# Supplementary material for: A new species of Acetalius Sharp from eastern China (Coleoptera, Staphylinidae, Pselaphinae)
Source: Zookeys. 2016 May 25;(592):93–101. doi: 10.3897/zookeys.592.8769 (PMC4926637; doi:10.3897/zookeys.592.8769)
Supplement: XML Treatment for Acetalius grandis [file zookeys.592.8769-treatment1.xml]

<!DOCTYPE tp:taxon-treatment
  PUBLIC "-//TaxonX//DTD Taxonomic Treatment Publishing DTD v0 20100105//EN" "tax-treatment-NSO.dtd">
<tp:taxon-treatment xmlns:tp="http://www.plazi.org/taxpub"><tp:treatment-meta><kwd-group><label>Taxon classification</label><kwd><named-content content-type="kingdom">Animalia</named-content></kwd><kwd><named-content content-type="order">Coleoptera</named-content></kwd><kwd><named-content content-type="family">Staphylinidae</named-content></kwd></kwd-group><mixed-citation publication-type="journal"><person-group><name><surname>Yin</surname><given-names>Zi-Wei</given-names></name><name><surname>Li</surname><given-names>Li-Zhen</given-names></name></person-group><article-title>A new species of <italic><tp:taxon-name><tp:taxon-name-part taxon-name-part-type="genus">Acetalius</tp:taxon-name-part></tp:taxon-name></italic> Sharp from eastern China (<tp:taxon-name><tp:taxon-name-part taxon-name-part-type="order">Coleoptera</tp:taxon-name-part></tp:taxon-name>, <tp:taxon-name><tp:taxon-name-part taxon-name-part-type="family">Staphylinidae</tp:taxon-name-part></tp:taxon-name>, <tp:taxon-name><tp:taxon-name-part taxon-name-part-type="subfamily">Pselaphinae</tp:taxon-name-part></tp:taxon-name>)</article-title><source>Zookeys</source><day>25</day><month>5</month><year>2016</year><volume>2016</volume><issue>592</issue><fpage>93</fpage><lpage>101</lpage><pub-id pub-id-type="doi">10.3897/zookeys.592.8769</pub-id></mixed-citation></tp:treatment-meta><tp:nomenclature><tp:taxon-name>
            <tp:taxon-name-part taxon-name-part-type="genus">Acetalius</tp:taxon-name-part>
            <tp:taxon-name-part taxon-name-part-type="species">grandis</tp:taxon-name-part>
            <object-id xmlns:xlink="http://www.w3.org/1999/xlink" content-type="zoobank" xlink:type="simple">http://zoobank.org/2C9DA199-AEE1-4601-9446-E6470AB18F98</object-id>
          </tp:taxon-name><tp:taxon-authority>Yin &amp; Li</tp:taxon-authority><tp:taxon-status xmlns:xlink="http://www.w3.org/1999/xlink" xlink:type="simple">sp. n.</tp:taxon-status></tp:nomenclature><tp:treatment-sec sec-type="type material"><title>Type material.</title><p>
            <bold>Holotype: macropterous</bold> ♂: ‘China: S. Zhejiang, Longquan (龙泉市), Fengyang Shan (凤阳山), creek valley nr. hotel, 27°54'42.85"N, 119°11'52"E, leaf litter, wood, sifted, 1190–1250 m, 28.iv.2014, Peng, Song, Yan, Yin, &amp; Yu leg. / HOLOTYPE [red] ♂, <italic><tp:taxon-name><tp:taxon-name-part taxon-name-part-type="genus">Acetalius</tp:taxon-name-part> <tp:taxon-name-part taxon-name-part-type="species">grandis</tp:taxon-name-part></tp:taxon-name></italic> sp. n., det. Z.-W. Yin, 2016’ (<abbrev xmlns:xlink="http://www.w3.org/1999/xlink" content-type="institution" xlink:title="Insect Collection of the Shanghai Normal University" xlink:type="simple">SNUC</abbrev>). <bold>Paratypes: 1 apterous</bold> ♂, <bold>1 apterous</bold> ♀, same collecting data as the holotype (<abbrev xmlns:xlink="http://www.w3.org/1999/xlink" content-type="institution" xlink:title="Insect Collection of the Shanghai Normal University" xlink:type="simple">SNUC</abbrev>); <bold>1 apterous</bold> ♂, <bold>3 apterous</bold> ♀♀: ‘China: S. Zhejiang, Longquan, Fengyang Shan, Da-Tian-Ping (大田坪), 27°54'36"N, 119°10'20"E, leaf litter, moss, ferns, sifted &amp; beating, 1320 m, 27.iv.2014, Peng, Song, Yan, Yin, &amp; Yu leg.’ (<abbrev xmlns:xlink="http://www.w3.org/1999/xlink" content-type="institution" xlink:title="Insect Collection of the Shanghai Normal University" xlink:type="simple">SNUC</abbrev>). Each paratype bears a yellow type label similar to holotype except for ‘PARATYPE, ♂ (or ♀)’.</p></tp:treatment-sec><tp:treatment-sec sec-type="diagnosis"><title>Diagnosis.</title><p>Body large-sized, 1.85–2.23 mm; frons with a Y-shaped carina extending anteriorly to reach clypeal anterior margin; each eye of macropterous male with about 55 facets, that of apterous male with about 25–30 facets, and apterous female about 12 facets; antennomeres III elongate, IV–X distinctly transverse; abdominal tergite IV with three pairs of marginal carinae, discal carinae parallel; sternite IV with long median and two shorter admesal carinae.</p></tp:treatment-sec><tp:treatment-sec sec-type="description"><title>Description.</title><p>Apterous male (Fig. <xref ref-type="fig" rid="F1">1B</xref>). Length 1.91–2.03 mm; head (Fig. <xref ref-type="fig" rid="F2">2A–C</xref>) roundly rectangular, <abbrev xmlns:xlink="http://www.w3.org/1999/xlink" xlink:title="length of the head from the anterior clypeal margin to the occipital constriction" xlink:type="simple">HL</abbrev> 0.34–0.36 mm, <abbrev xmlns:xlink="http://www.w3.org/1999/xlink" xlink:title="width of the head across the eyes" xlink:type="simple">HW</abbrev> 0.43–0.46 mm; with small, nude vertexal foveae (Figs <xref ref-type="fig" rid="F2">2A</xref>, <xref ref-type="fig" rid="F3">3A</xref>; <italic><abbrev xmlns:xlink="http://www.w3.org/1999/xlink" xlink:title="vertexal foveae" xlink:type="simple">vf</abbrev></italic>) situated at dorsal level of midline of eyes, lacking sulcus connecting vertexal foveae; antennal tubercles moderately prominent, connected by Y-shaped frontal carina (Figs <xref ref-type="fig" rid="F2">2A</xref>, <xref ref-type="fig" rid="F3">3A</xref>; <italic><abbrev xmlns:xlink="http://www.w3.org/1999/xlink" xlink:title="frontal carina" xlink:type="simple">fc</abbrev></italic>) that extends anteriorly to meet anterior margin of clypeus, area between antennal tubercles depressed; with pair of subantennal carinae (Fig. <xref ref-type="fig" rid="F3">3A</xref>; <italic><abbrev xmlns:xlink="http://www.w3.org/1999/xlink" xlink:title="subantennal carinae" xlink:type="simple">sac</abbrev></italic>) just posterior of antennal bases; each eye composed of about 25–30 facets; mandibles exceptionally elongate; antennal clubs (Fig. <xref ref-type="fig" rid="F3">3B</xref>) formed by apical two antennomeres, antennae with large scapes and pedicles, antennomeres III elongate, IV–X strongly transverse, successively wider and larger, XI largest, nearly oval, apex forming thumb-like protuberance surrounded by ring of thick setae; ocular-mandibular carinae (Fig. <xref ref-type="fig" rid="F2">2B</xref>; <italic><abbrev xmlns:xlink="http://www.w3.org/1999/xlink" xlink:title="ocular-mandibular carinae" xlink:type="simple">omc</abbrev></italic>) present; gular foveae (Fig. <xref ref-type="fig" rid="F2">2C</xref>; <italic><abbrev xmlns:xlink="http://www.w3.org/1999/xlink" xlink:title="gular fovea" xlink:type="simple">gf</abbrev></italic>) in single pit, situated in strongly depressed area, median gular sulcus (Fig. <xref ref-type="fig" rid="F2">2C</xref>; <italic><abbrev xmlns:xlink="http://www.w3.org/1999/xlink" xlink:title="median gular sulcus" xlink:type="simple">mgs</abbrev></italic>) thin; apicolateral genal projections (Fig. <xref ref-type="fig" rid="F2">2C</xref>; <italic><abbrev xmlns:xlink="http://www.w3.org/1999/xlink" xlink:title="apicolateral genal projections" xlink:type="simple">agp</abbrev></italic>) present.</p><fig id="F1" position="float" orientation="portrait"><label>Figure 1.</label><caption><p>Dorsal habitus of <italic><tp:taxon-name><tp:taxon-name-part taxon-name-part-type="genus">Acetalius</tp:taxon-name-part> <tp:taxon-name-part taxon-name-part-type="species">grandis</tp:taxon-name-part></tp:taxon-name></italic>. <bold>A</bold> Macropterous male <bold>B</bold> Apterous male. Scale bars: 0.5 mm.</p></caption><graphic xmlns:xlink="http://www.w3.org/1999/xlink" xlink:href="zookeys-592-093-g001.jpg" position="float" orientation="portrait" xlink:type="simple" id="oo_89903.jpg"/></fig><fig id="F2" position="float" orientation="portrait"><label>Figure 2.</label><caption><p>Morphology of <italic><tp:taxon-name><tp:taxon-name-part taxon-name-part-type="genus">Acetalius</tp:taxon-name-part> <tp:taxon-name-part taxon-name-part-type="species">grandis</tp:taxon-name-part></tp:taxon-name></italic>. <bold>A</bold> Head, in dorsal view <bold>B</bold> Same, in lateral view <bold>C</bold> Same, in ventral view <bold>D</bold> Pronotum <bold>E</bold> Prothorax, in lateral view <bold>F</bold> Prosternite <bold>G</bold> Left elytron <bold>H</bold> Meso- and metaventrite. Abbreviations: <abbrev xmlns:xlink="http://www.w3.org/1999/xlink" xlink:type="simple">agp<def><p> – apicolateral genal projections</p></def></abbrev>, <abbrev xmlns:xlink="http://www.w3.org/1999/xlink" xlink:type="simple">at<def><p> – antebasal tubercles</p></def></abbrev>, <abbrev xmlns:xlink="http://www.w3.org/1999/xlink" xlink:type="simple">bef<def><p> – basal elytral foveae</p></def></abbrev>, <abbrev xmlns:xlink="http://www.w3.org/1999/xlink" xlink:type="simple">blc<def><p> – basolateral carinae</p></def></abbrev>, <abbrev xmlns:xlink="http://www.w3.org/1999/xlink" xlink:type="simple">fc<def><p> – frontal carina</p></def></abbrev>, <abbrev xmlns:xlink="http://www.w3.org/1999/xlink" xlink:type="simple">gf<def><p> – gular fovea</p></def></abbrev>, <abbrev xmlns:xlink="http://www.w3.org/1999/xlink" xlink:type="simple">laf<def><p> – lateral antebasal foveae</p></def></abbrev>, <abbrev xmlns:xlink="http://www.w3.org/1999/xlink" xlink:type="simple">lmcf<def><p> – lateral mesocoxal foveae</p></def></abbrev>, <abbrev xmlns:xlink="http://www.w3.org/1999/xlink" xlink:type="simple">lmsf<def><p> – lateral mesoventral foveae</p></def></abbrev>, <abbrev xmlns:xlink="http://www.w3.org/1999/xlink" xlink:type="simple">lpcf<def><p> – lateral procoxal foveae</p></def></abbrev>, <abbrev xmlns:xlink="http://www.w3.org/1999/xlink" xlink:type="simple">mbc<def><p> – mediobasal carina</p></def></abbrev>, <abbrev xmlns:xlink="http://www.w3.org/1999/xlink" xlink:type="simple">mc<def><p> – median carina</p></def></abbrev>, <abbrev xmlns:xlink="http://www.w3.org/1999/xlink" xlink:type="simple">mgs<def><p> – median gular sulcus</p></def></abbrev>, <abbrev xmlns:xlink="http://www.w3.org/1999/xlink" xlink:type="simple">mmsf<def><p> – median mesoventral foveae</p></def></abbrev>, <abbrev xmlns:xlink="http://www.w3.org/1999/xlink" xlink:type="simple">omc<def><p> – ocular-mandibular carinae</p></def></abbrev>, <abbrev xmlns:xlink="http://www.w3.org/1999/xlink" xlink:type="simple">pc<def><p> – paranotal carinae</p></def></abbrev>, <abbrev xmlns:xlink="http://www.w3.org/1999/xlink" xlink:type="simple">ss<def><p> – sutural striae</p></def></abbrev>, <abbrev xmlns:xlink="http://www.w3.org/1999/xlink" xlink:type="simple">vf<def><p> – vertexal foveae</p></def></abbrev>. Scale bars: 0.2 mm.</p></caption><graphic xmlns:xlink="http://www.w3.org/1999/xlink" xlink:href="zookeys-592-093-g002.jpg" position="float" orientation="portrait" xlink:type="simple" id="oo_89904.jpg"/></fig><p>Pronotum (Fig. <xref ref-type="fig" rid="F2">2D–F</xref>) as long as wide, <abbrev xmlns:xlink="http://www.w3.org/1999/xlink" xlink:title="length of the pronotum along the midline" xlink:type="simple">PL</abbrev> 0.35–0.37 mm, <abbrev xmlns:xlink="http://www.w3.org/1999/xlink" xlink:title="maximum width of the pronotum" xlink:type="simple">PW</abbrev> 0.35–0.36 mm, laterally rounded at apical half, sides of basal half successively constricted toward base; broad antebasal sulcus connecting nude lateral antebasal foveae (Fig. <xref ref-type="fig" rid="F2">2D–E</xref>; <italic><abbrev xmlns:xlink="http://www.w3.org/1999/xlink" xlink:title="lateral antebasal foveae" xlink:type="simple">laf</abbrev></italic>); lacking median antebasal fovea; disc moderately convex, with antebasal tubercles (Fig. <xref ref-type="fig" rid="F2">2D–E</xref>; <italic><abbrev xmlns:xlink="http://www.w3.org/1999/xlink" xlink:title="antebasal tubercles" xlink:type="simple">at</abbrev></italic>) in sulcus, mediobasal carina (Figs <xref ref-type="fig" rid="F2">2D</xref>, <xref ref-type="fig" rid="F3">3A</xref>; <italic><abbrev xmlns:xlink="http://www.w3.org/1999/xlink" xlink:title="mediobasal carina" xlink:type="simple">mbc</abbrev></italic>) extending from anterior margin of antebasal sulcus to pronotal base, with pair of short basolateral carinae (Fig. <xref ref-type="fig" rid="F2">2D</xref>; <italic><abbrev xmlns:xlink="http://www.w3.org/1999/xlink" xlink:title="basolateral carinae" xlink:type="simple">blc</abbrev></italic>); median longitudinal sulcus (Fig. <xref ref-type="fig" rid="F3">3A</xref>; <italic><abbrev xmlns:xlink="http://www.w3.org/1999/xlink" xlink:title="median sulcus" xlink:type="simple">ms</abbrev></italic>) thin, lacking lateral longitudinal sulci; paranotal carinae (Fig. <xref ref-type="fig" rid="F2">2E–F</xref>; <italic><abbrev xmlns:xlink="http://www.w3.org/1999/xlink" xlink:title="paranotal carinae" xlink:type="simple">pc</abbrev></italic>) sinuate, complete. Prosternite with distinct median carina (Fig. <xref ref-type="fig" rid="F2">2F</xref>; <italic><abbrev xmlns:xlink="http://www.w3.org/1999/xlink" xlink:title="median carina" xlink:type="simple">mc</abbrev></italic>); lateral procoxal foveae small and close (Fig. <xref ref-type="fig" rid="F2">2F</xref>; <italic><abbrev xmlns:xlink="http://www.w3.org/1999/xlink" xlink:title="lateral procoxal foveae" xlink:type="simple">lpcf</abbrev></italic>).</p><fig id="F3" position="float" orientation="portrait"><label>Figure 3.</label><caption><p>Morphology of <italic><tp:taxon-name><tp:taxon-name-part taxon-name-part-type="genus">Acetalius</tp:taxon-name-part> <tp:taxon-name-part taxon-name-part-type="species">grandis</tp:taxon-name-part></tp:taxon-name></italic>. <bold>A</bold> Head dorsum and pronotum <bold>B</bold> Right antenna <bold>C</bold> Abdomen, in lateral view <bold>D</bold> Abdomen, in dorsal view <bold>E</bold> Abdomen, in ventral view. Abbreviations: <abbrev xmlns:xlink="http://www.w3.org/1999/xlink" xlink:type="simple">amc<def><p> – admesal carinae</p></def></abbrev>, <abbrev xmlns:xlink="http://www.w3.org/1999/xlink" xlink:type="simple">blf<def><p> – basolateral foveae</p></def></abbrev>, <abbrev xmlns:xlink="http://www.w3.org/1999/xlink" xlink:type="simple">bs<def><p> – basal carina</p></def></abbrev>, <abbrev xmlns:xlink="http://www.w3.org/1999/xlink" xlink:type="simple">bs<def><p> – basal sulcus</p></def></abbrev>, <abbrev xmlns:xlink="http://www.w3.org/1999/xlink" xlink:type="simple">dc<def><p> – discal carinae</p></def></abbrev>, <abbrev xmlns:xlink="http://www.w3.org/1999/xlink" xlink:type="simple">fc<def><p> – frontal carina</p></def></abbrev>, <abbrev xmlns:xlink="http://www.w3.org/1999/xlink" xlink:type="simple">imc<def><p> – inner marginal carinae</p></def></abbrev>, <abbrev xmlns:xlink="http://www.w3.org/1999/xlink" xlink:type="simple">mbc<def><p> – mediobasal carina</p></def></abbrev>, <abbrev xmlns:xlink="http://www.w3.org/1999/xlink" xlink:type="simple">ms<def><p> – median sulcus</p></def></abbrev>, <abbrev xmlns:xlink="http://www.w3.org/1999/xlink" xlink:type="simple">omc<def><p> – outer marginal carinae</p></def></abbrev>, <abbrev xmlns:xlink="http://www.w3.org/1999/xlink" xlink:type="simple">sac<def><p> – subantennal carinae</p></def></abbrev>, <abbrev xmlns:xlink="http://www.w3.org/1999/xlink" xlink:type="simple">vf<def><p> – vertexal foveae</p></def></abbrev>. Scale bars: 0.2 mm.</p></caption><graphic xmlns:xlink="http://www.w3.org/1999/xlink" xlink:href="zookeys-592-093-g003.jpg" position="float" orientation="portrait" xlink:type="simple" id="oo_89905.jpg"/></fig><!--PageBreak--><p>Elytra (Fig. <xref ref-type="fig" rid="F2">2G</xref>) rounded laterally, distinctly constricted at base, <abbrev xmlns:xlink="http://www.w3.org/1999/xlink" xlink:title="length of the elytra along the suture" xlink:type="simple">EL</abbrev> 0.62–0.64 mm, <abbrev xmlns:xlink="http://www.w3.org/1999/xlink" xlink:title="maximum width of the elytra" xlink:type="simple">EW</abbrev> 0.66–0.71 mm; each elytron with two basal foveae (Fig. <xref ref-type="fig" rid="F2">2G</xref>; <italic><abbrev xmlns:xlink="http://www.w3.org/1999/xlink" xlink:title="basal elytral foveae" xlink:type="simple">bef</abbrev></italic>); with one pair of short discal striae extending from inner margins of outer basal foveae posteriorly to less than one-fourth of elytral length; sutural striae (Fig. <xref ref-type="fig" rid="F2">2G</xref>; <italic><abbrev xmlns:xlink="http://www.w3.org/1999/xlink" xlink:title="sutural striae" xlink:type="simple">ss</abbrev></italic>) complete; lacking subhumeral foveae, marginal sulci, and apicolateral cleft. Metathoracic wings absent.</p><p>Mesoventrite with two widely separated median foveae (Fig. <xref ref-type="fig" rid="F2">2H</xref>; <italic><abbrev xmlns:xlink="http://www.w3.org/1999/xlink" xlink:title="median mesoventral foveae" xlink:type="simple">mmsf</abbrev></italic>); lateral mesoventral foveae (Fig. <xref ref-type="fig" rid="F2">2H</xref>; <italic><abbrev xmlns:xlink="http://www.w3.org/1999/xlink" xlink:title="lateral mesoventral foveae" xlink:type="simple">lmsf</abbrev></italic>) simple, slanted anteriorly; with lateral mesocoxal foveae (Fig. <xref ref-type="fig" rid="F2">2H</xref>; <italic><abbrev xmlns:xlink="http://www.w3.org/1999/xlink" xlink:title="lateral mesocoxal foveae" xlink:type="simple">lmcf</abbrev></italic>); metaventrite lacking lateral metacoxal foveae, posterior margin with narrow split at middle.</p><!--PageBreak--><!--PageBreak--><p>Legs with profemora simple ventrally, protibiae slightly expanded at apices.</p><p>Abdomen (Fig. <xref ref-type="fig" rid="F3">3C–E</xref>) widest at middle, <abbrev xmlns:xlink="http://www.w3.org/1999/xlink" xlink:title="length of the dorsally visible part of the abdomen posterior to elytra along the midline" xlink:type="simple">AL</abbrev> 0.60–0.66 mm, <abbrev xmlns:xlink="http://www.w3.org/1999/xlink" xlink:title="maximum width of the abdomen" xlink:type="simple">AW</abbrev> 0.61–0.67 mm, with tergite IV (first visible tergite) longest, V–VIII successively shorter. Tergite IV <!--PageBreak-->with two small basolateral foveae (Fig. <xref ref-type="fig" rid="F3">3D</xref>; <italic><abbrev xmlns:xlink="http://www.w3.org/1999/xlink" xlink:title="basolateral foveae" xlink:type="simple">blf</abbrev></italic>) in deep basal sulcus (Fig. <xref ref-type="fig" rid="F3">3D</xref>; <italic><abbrev xmlns:xlink="http://www.w3.org/1999/xlink" xlink:title="basal carina" xlink:type="simple">bs</abbrev></italic>) which is separated into three parts by pair of short, parallel discal carinae (Fig. <xref ref-type="fig" rid="F3">3D</xref>; <italic><abbrev xmlns:xlink="http://www.w3.org/1999/xlink" xlink:title="discal carinae" xlink:type="simple">dc</abbrev></italic>), with short pair of short carinae between long inner and outer marginal carinae (Fig. <xref ref-type="fig" rid="F3">3C–D</xref>; <italic><abbrev xmlns:xlink="http://www.w3.org/1999/xlink" xlink:title="inner marginal carinae" xlink:type="simple">imc</abbrev></italic>, <italic><abbrev xmlns:xlink="http://www.w3.org/1999/xlink" xlink:title="ocular-mandibular carinae" xlink:type="simple">omc</abbrev></italic>); V–VIII each with one pair of small basolateral foveae; tergites IX (Fig. <xref ref-type="fig" rid="F4">4A</xref>) paired, weakly sclerotized. Sternite III (first visible sternite) short, with arrow-like protuberance at middle; IV longest, with two large basolateral foveae (Fig. <xref ref-type="fig" rid="F3">3E</xref>; <italic><abbrev xmlns:xlink="http://www.w3.org/1999/xlink" xlink:title="basolateral foveae" xlink:type="simple">blf</abbrev></italic>) in basal impression, with single long median carina (Fig. <xref ref-type="fig" rid="F3">3E</xref>; <italic><abbrev xmlns:xlink="http://www.w3.org/1999/xlink" xlink:title="median carina" xlink:type="simple">mc</abbrev></italic>) and pair of shorter admesal carinae (Fig. <xref ref-type="fig" rid="F3">3E</xref>; <italic><abbrev xmlns:xlink="http://www.w3.org/1999/xlink" xlink:title="admesal carinae" xlink:type="simple">amc</abbrev></italic>); sternites V–III each short; sternite IX (Fig. <xref ref-type="fig" rid="F4">4B</xref>) nearly oval.</p><fig id="F4" position="float" orientation="portrait"><label>Figure 4.</label><caption><p>Morphology of <italic><tp:taxon-name><tp:taxon-name-part taxon-name-part-type="genus">Acetalius</tp:taxon-name-part> <tp:taxon-name-part taxon-name-part-type="species">grandis</tp:taxon-name-part></tp:taxon-name></italic>. <bold>A</bold> Male tergites IX <bold>B</bold> Male sternite IX (penial plate) <bold>C</bold> Aedeagus, in dorsal view <bold>D</bold> Same, in lateral view. Scale bars: 0.1 mm.</p></caption><graphic xmlns:xlink="http://www.w3.org/1999/xlink" xlink:href="zookeys-592-093-g004.jpg" position="float" orientation="portrait" xlink:type="simple" id="oo_89906.jpg"/></fig><!--PageBreak--><p>Length of aedeagus (Fig. <xref ref-type="fig" rid="F4">4C–D</xref>) 0.25–0.26 mm; aedeagus weakly sclerotized, parameres fused with median lobe; endophallus composed of one large, curved and several smaller sclerites.</p><p>Macropterous male (Fig. <xref ref-type="fig" rid="F1">1A</xref>). Measurements: <abbrev xmlns:xlink="http://www.w3.org/1999/xlink" xlink:title="Length of the body" xlink:type="simple">BL</abbrev> 1.85 mm, <abbrev xmlns:xlink="http://www.w3.org/1999/xlink" xlink:title="length of the head from the anterior clypeal margin to the occipital constriction" xlink:type="simple">HL</abbrev> 0.32 mm, <abbrev xmlns:xlink="http://www.w3.org/1999/xlink" xlink:title="width of the head across the eyes" xlink:type="simple">HW</abbrev> 0.42 mm, <abbrev xmlns:xlink="http://www.w3.org/1999/xlink" xlink:title="length of the pronotum along the midline" xlink:type="simple">PL</abbrev> 0.32 mm, <abbrev xmlns:xlink="http://www.w3.org/1999/xlink" xlink:title="maximum width of the pronotum" xlink:type="simple">PW</abbrev> 0.32 mm, <abbrev xmlns:xlink="http://www.w3.org/1999/xlink" xlink:title="length of the elytra along the suture" xlink:type="simple">EL</abbrev> 0.58 mm, <abbrev xmlns:xlink="http://www.w3.org/1999/xlink" xlink:title="maximum width of the elytra" xlink:type="simple">EW</abbrev> 0.66 mm, <abbrev xmlns:xlink="http://www.w3.org/1999/xlink" xlink:title="length of the dorsally visible part of the abdomen posterior to elytra along the midline" xlink:type="simple">AL</abbrev> 0.63 mm, <abbrev xmlns:xlink="http://www.w3.org/1999/xlink" xlink:title="maximum width of the abdomen" xlink:type="simple">AW</abbrev> 0.58 mm. Length of aedeagus 0.24 mm. Each eye composed of about 55 facets; base of elytra more expanded than that of apterous male, each elytron with two discal striae extending from lateral and mesal margin of outer basal foveae, respectively. Metathoracic wings fully developed.</p><p>Apterous female. Measurements: <abbrev xmlns:xlink="http://www.w3.org/1999/xlink" xlink:title="Length of the body" xlink:type="simple">BL</abbrev> 2.19–2.23 mm, <abbrev xmlns:xlink="http://www.w3.org/1999/xlink" xlink:title="length of the head from the anterior clypeal margin to the occipital constriction" xlink:type="simple">HL</abbrev> 0.40–0.42 mm, <abbrev xmlns:xlink="http://www.w3.org/1999/xlink" xlink:title="width of the head across the eyes" xlink:type="simple">HW</abbrev> 0.48–0.50 mm, <abbrev xmlns:xlink="http://www.w3.org/1999/xlink" xlink:title="length of the pronotum along the midline" xlink:type="simple">PL</abbrev> 0.39–0.42 mm, <abbrev xmlns:xlink="http://www.w3.org/1999/xlink" xlink:title="maximum width of the pronotum" xlink:type="simple">PW</abbrev> 0.36–0.38 mm, <abbrev xmlns:xlink="http://www.w3.org/1999/xlink" xlink:title="length of the elytra along the suture" xlink:type="simple">EL</abbrev> 0.66–0.72 mm, <abbrev xmlns:xlink="http://www.w3.org/1999/xlink" xlink:title="maximum width of the elytra" xlink:type="simple">EW</abbrev> 0.76–0.80 mm, <abbrev xmlns:xlink="http://www.w3.org/1999/xlink" xlink:title="length of the dorsally visible part of the abdomen posterior to elytra along the midline" xlink:type="simple">AL</abbrev> 0.70–0.71 mm, <abbrev xmlns:xlink="http://www.w3.org/1999/xlink" xlink:title="maximum width of the abdomen" xlink:type="simple">AW</abbrev> 0.70–0.75 mm. Each eye composed of about 12 facets. Elytral base constricted as that in apterous male. Metathoracic wings absent. Apices of protibiae not expanded.</p></tp:treatment-sec><tp:treatment-sec sec-type="comparisons"><title>Comparative notes.</title><p>
            <italic><tp:taxon-name><tp:taxon-name-part taxon-name-part-type="genus">Acetalius</tp:taxon-name-part> <tp:taxon-name-part taxon-name-part-type="species">grandis</tp:taxon-name-part></tp:taxon-name></italic> can be readily separated from both <italic><tp:taxon-name><tp:taxon-name-part taxon-name-part-type="genus">Acetalius</tp:taxon-name-part> <tp:taxon-name-part taxon-name-part-type="species">dubius</tp:taxon-name-part></tp:taxon-name></italic> (1.1–1.4 mm) and <italic><tp:taxon-name><tp:taxon-name-part taxon-name-part-type="genus">Acetalius</tp:taxon-name-part> <tp:taxon-name-part taxon-name-part-type="species">pilosus</tp:taxon-name-part></tp:taxon-name></italic> (1.4–1.6 mm) by the distinctly larger body size (1.85–2.23 mm), and presence of a frontal carina on the head, which is lacking in the other species. The new species shares with <italic><tp:taxon-name><tp:taxon-name-part taxon-name-part-type="genus">Acetalius</tp:taxon-name-part> <tp:taxon-name-part taxon-name-part-type="species">pilosus</tp:taxon-name-part></tp:taxon-name></italic> the presence of three pairs of marginal carinae on tergite IV, and similar structure of the aedeagus, but differs also by the elongate antennomeres III, which are as long as wide in <italic><tp:taxon-name><tp:taxon-name-part taxon-name-part-type="genus">Acetalius</tp:taxon-name-part> <tp:taxon-name-part taxon-name-part-type="species">pilosus</tp:taxon-name-part></tp:taxon-name></italic>. <italic><tp:taxon-name><tp:taxon-name-part taxon-name-part-type="genus">Acetalius</tp:taxon-name-part> <tp:taxon-name-part taxon-name-part-type="species">dubius</tp:taxon-name-part></tp:taxon-name></italic> has the smallest body size, and there are only two pairs of marginal carinae on tergite IV.</p></tp:treatment-sec><tp:treatment-sec sec-type="distribution"><title>Distribution.</title><p>Eastern China: Zhejiang.</p></tp:treatment-sec><tp:treatment-sec sec-type="etymology"><title>Etymology.</title><p>The specific epithet implies that <italic><tp:taxon-name><tp:taxon-name-part taxon-name-part-type="genus">Acetalius</tp:taxon-name-part> <tp:taxon-name-part taxon-name-part-type="species">grandis</tp:taxon-name-part></tp:taxon-name></italic> is the largest species in the genus.</p></tp:treatment-sec><tp:treatment-sec sec-type="key"><title>Key to <italic><tp:taxon-name><tp:taxon-name-part taxon-name-part-type="genus">Acetalius</tp:taxon-name-part></tp:taxon-name></italic> species</title><p>(modified from <xref ref-type="bibr" rid="B5">Nomura 1988a</xref>)</p><table-wrap content-type="key" position="anchor" orientation="portrait"><table id="TID0ESKAC" rules="all"><tbody><tr><td rowspan="1" colspan="1">1</td><td rowspan="1" colspan="1">Body size 1.85–2.23 mm; frons with a Y-shaped carina extending anteriorly to reach anterior margin of the clypeus. (Eastern China: Zhejiang)</td><td rowspan="1" colspan="1">
                    <bold><italic><tp:taxon-name><tp:taxon-name-part taxon-name-part-type="genus">Acetalius</tp:taxon-name-part> <tp:taxon-name-part taxon-name-part-type="species">grandis</tp:taxon-name-part></tp:taxon-name></italic> Yin &amp; Li, sp. n.</bold>
                  </td></tr><tr><td rowspan="1" colspan="1">–</td><td rowspan="1" colspan="1">Body size 1.1–1.6 mm; frons lacking carina</td><td rowspan="1" colspan="1">
                    <bold>2</bold>
                  </td></tr><tr><td rowspan="1" colspan="1">2</td><td rowspan="1" colspan="1">Body size relatively smaller, 1.1–1.4 mm; tergite IV with two pairs of marginal carinae, discal carinae slightly divergent; female has eyes each with 2–3 facets. (Japan: Honshû, Shikoku, Kyûshû, Tsushima)</td><td rowspan="1" colspan="1">
                    <bold><italic><tp:taxon-name><tp:taxon-name-part taxon-name-part-type="genus">Acetalius</tp:taxon-name-part> <tp:taxon-name-part taxon-name-part-type="species">dubius</tp:taxon-name-part></tp:taxon-name></italic> Sharp</bold>
                  </td></tr><tr><td rowspan="1" colspan="1">–</td><td rowspan="1" colspan="1">Body size relatively larger, 1.4–1.6 mm; tergite IV with three pairs of marginal carinae, discal carinae strictly parallel; female has eyes each with about 20 facets. (Japan: Shikoku, Kyûshû)</td><td rowspan="1" colspan="1">
                    <bold><italic><tp:taxon-name><tp:taxon-name-part taxon-name-part-type="genus">Acetalius</tp:taxon-name-part> <tp:taxon-name-part taxon-name-part-type="species">pilosus</tp:taxon-name-part></tp:taxon-name></italic> Besuchet</bold>
                  </td></tr><!--PageBreak--></tbody></table></table-wrap></tp:treatment-sec><ref-list><ref id="B5"><mixed-citation xmlns:xlink="http://www.w3.org/1999/xlink" xlink:type="simple">
          <person-group><name name-style="western"><surname>Nomura</surname><given-names>S</given-names></name></person-group> (<year>1988a</year>) <article-title>A revision of the subtribe <tp:taxon-name><tp:taxon-name-part taxon-name-part-type="subtribe">Acetaliina</tp:taxon-name-part></tp:taxon-name> (<tp:taxon-name><tp:taxon-name-part taxon-name-part-type="order">Coleoptera</tp:taxon-name-part></tp:taxon-name>, <tp:taxon-name><tp:taxon-name-part taxon-name-part-type="family">Pselaphidae</tp:taxon-name-part></tp:taxon-name>) from Japan, Part I.</article-title> <source>Kontyû</source> <volume>56</volume>: <fpage>251</fpage>–<lpage>260</lpage>.</mixed-citation></ref></ref-list></tp:taxon-treatment>
